# Supplementary material for: Phylogenomics and Biogeography of the Mammilloid Clade Revealed an Intricate Evolutionary History Arose in the Mexican Plateau
Source: Biology (Basel). 2023 Mar 29;12(4):512. doi: 10.3390/biology12040512 (PMC10135466; doi:10.3390/biology12040512)
Supplement: Supplementary file 1 [file biology-12-00512-s001.zip]

Archive with 6 entries (6 files):
- Figure S1.png
- Figure S2.png
- File S1.pdf
- File S2.pdf
- Table S1.pdf
- Table S2.pdf
